# Supplementary material for: Changes in Microbiota Across Developmental Stages of Aedes koreicus, an Invasive Mosquito Vector in Europe: Indications for Microbiota-Based Control Strategies
Source: Front Microbiol. 2019 Dec 10;10:2832. doi: 10.3389/fmicb.2019.02832 (PMC6914824; doi:10.3389/fmicb.2019.02832)
Supplement: Supplementary file 2 [file Table_1.XLSX]

## Sheet: Sheet1
	SAMPLE ID	SAMPLE TYPE	SITE	INPUT	FILTERED	DENOISED	MERGED	NON-CHIMERIC	w/o CONTAMINANTS
	SAPL1.17-1	surface water	STRIGNO	174807	112309	112309	106463	61071	60935
	SAPL2.17-2	surface water	STRIGNO	153182	100348	100348	94673	54757	54672
	SAPP1.17-3	deep water	STRIGNO	127748	87744	87744	82158	58788	58741
	SAPP2.17-4	deep water	STRIGNO	134834	91651	91651	83860	58264	58170
	SASL.20-2	deep water	STRIGNO	123228	78753	78753	73034	45825	45807
	SASP.18-2	deep water	STRIGNO	193006	131074	131074	99976	55089	54913
	SL.2-1	larva	STRIGNO	165724	96513	96513	95804	94728	81940
	SL.2-2	larva	STRIGNO	146563	86447	86447	85632	84570	81610
	SL.2-3	larva	STRIGNO	153549	107177	107177	106731	103218	102793
	SL.2-4	larva	STRIGNO	111457	74422	74422	71976	60407	60252
	SL.2-5	larva	STRIGNO	160280	105587	105587	105195	104700	58273
	SL.2-6	larva	STRIGNO	151774	90158	90158	89512	87759	83549
	SL.2-7	larva	STRIGNO	107997	70355	70355	69534	68742	51901
	SL.2-8	larva	STRIGNO	109057	72928	72928	72055	71066	70892
	SL.2-9	larva	STRIGNO	145617	99486	99486	98551	92540	91982
	SL.3-1	larva	STRIGNO	69952	42977	42977	42240	42200	37687
	SP.7-1	pupa	STRIGNO	123592	83064	83064	82925	82011	77809
	SP.7-10	pupa	STRIGNO	142990	99380	99380	98281	97127	31013
	SP.7-2	pupa	STRIGNO	78946	54485	54485	54016	53865	28220
	SP.7-3	pupa	STRIGNO	79330	55149	55149	54523	54073	30176
	SP.7-4	pupa	STRIGNO	76817	49821	49821	48997	48740	38740
	SP.7-5	pupa	STRIGNO	155992	103491	103491	101736	100819	75500
	SP.7-6	pupa	STRIGNO	97020	61837	61837	61138	61011	41745
	SP.7-7	pupa	STRIGNO	70464	42210	42210	41590	41264	38256
	SP.7-8	pupa	STRIGNO	91603	56249	56249	55399	55312	51473
	SP.7-9	pupa	STRIGNO	141806	98035	98035	96205	94466	71660
	SM.11-3	male	STRIGNO	130842	89377	89377	88701	88650	39583
	SM.11-4	male	STRIGNO	128505	82845	82845	81689	80186	57855
	SM.11-5	male	STRIGNO	124642	82989	82989	82582	82088	75782
	SM.11-6	male	STRIGNO	103471	68690	68690	68063	67065	48708
	SM.11-7	male	STRIGNO	90200	63669	63669	63144	62476	28837
	SM.12-6	male	STRIGNO	58022	38102	38102	37793	37785	22341
	SM.12-7	male	STRIGNO	82306	58325	58325	58065	57089	36636
	SM.12-8	male	STRIGNO	129633	84444	84444	83424	83041	67786
	SM.14-11	male	STRIGNO	135035	99452	99452	99266	68556	68458
	SM.14-9	male	STRIGNO	82013	53049	53049	52766	52647	40980
	SF.1-2	female	STRIGNO	129738	79557	79557	79375	79132	10729
	SF.1-3	female	STRIGNO	115669	82152	82152	81355	81165	15329
	SF.1-4	female	STRIGNO	131096	94101	94101	93171	93071	32992
	SF.10-5	female	STRIGNO	102388	71130	71130	70746	70699	33874
	SF.10-6	female	STRIGNO	120781	85748	85748	85059	84304	41770
	SF.10-7	female	STRIGNO	80918	59930	59930	59706	59041	58877
	SF.10-8	female	STRIGNO	135371	98022	98022	97008	95909	59553
	SF.10-9	female	STRIGNO	117353	80293	80293	79536	78789	58562
	SF.11-1	female	STRIGNO	125580	89879	89879	89365	87882	32199
	SF.11-2	female	STRIGNO	93804	66091	66091	64654	50304	48283
	TAS.19-2	surface water	TEZZE	100048	67687	67687	57448	27137	27056
	TAP1.16-2	deep water	TEZZE	131792	92201	92201	86957	44590	44233
	TAP2.16-3	deep water	TEZZE	138149	99550	99550	95095	55438	55002
	TL.12-1	larva	TEZZE	129220	81399	81399	80624	79961	67427
	TL.12-2	larva	TEZZE	80528	55301	55301	54896	54498	39235
	TL.12-3	larva	TEZZE	95714	66720	66720	66352	66098	46946
	TL.12-4	larva	TEZZE	120953	84121	84121	83800	83154	60654
	TL.13-1	larva	TEZZE	102154	71321	71321	70906	70079	58296
	TL.13-2	larva	TEZZE	119625	84218	84218	83754	83187	54721
	TL.13-3	larva	TEZZE	123902	84780	84780	83945	83357	59557
	TL.3-4	larva	TEZZE	115768	79418	79418	78829	77920	67275
	TL.5-8	larva	TEZZE	126107	84479	84479	81024	78806	78669
	TL.5-9	larva	TEZZE	115491	72939	72939	72168	72009	46182
	TP.3-2	pupa	TEZZE	84072	56008	56008	55536	55472	36962
	TP.3-5	pupa	TEZZE	91251	60707	60707	60225	60113	40055
	TP.3-6	pupa	TEZZE	106667	71638	71638	70846	69938	24378
	TP.3-7	pupa	TEZZE	79268	53879	53879	53432	53311	8626
	TP.3-8	pupa	TEZZE	19451	12852	12852	12694	12646	7588
	TP.3-9	pupa	TEZZE	101031	64778	64778	63640	62088	50255
	TP.4-1	pupa	TEZZE	84332	57623	57623	56928	56676	25517
	TP.4-2	pupa	TEZZE	28227	18361	18361	18100	17464	12024
	TP.4-3	pupa	TEZZE	111076	75624	75624	74423	72706	64686
	TP.6-1	pupa	TEZZE	103680	71825	71825	70692	70506	22921
	TM.1-10	male	TEZZE	155566	102789	102789	102673	102522	99029
	TM.1-11	male	TEZZE	121661	80071	80071	79862	79750	76828
	TM.1-12	male	TEZZE	169237	113200	113200	113054	113019	112146
	TM.1-6	male	TEZZE	157073	103152	103152	102984	102194	98448
	TM.1-9	male	TEZZE	150699	108526	108526	107662	106670	3186
	TM.6-9	male	TEZZE	178208	117951	117951	117685	116578	108723
	TM.7-11	male	TEZZE	82491	54933	54933	54343	54178	43943
	TM.7-12	male	TEZZE	98229	66935	66935	66833	66724	59053
	TM.7-13	male	TEZZE	84805	57147	57147	56875	56745	51704
	TM.7-14	male	TEZZE	84408	58603	58603	58059	57496	50884
	TF.1-13	female	TEZZE	143079	98243	98243	97045	96263	25267
	TF.1-14	female	TEZZE	158653	112191	112191	111344	110125	36730
	TF.6-2	female	TEZZE	141620	95954	95954	95480	94396	22614
	TF.6-3	female	TEZZE	157045	104726	104726	104528	104344	94907
	TF.6-4	female	TEZZE	157354	107050	107050	106218	104362	61800
	TF.6-5	female	TEZZE	166171	113127	113127	111416	110322	51466
	TF.6-6	female	TEZZE	127565	89191	89191	88587	87784	30112
	TF.6-7	female	TEZZE	134301	88616	88616	88533	88431	86292
	TF.6-8	female	TEZZE	205643	135750	135750	135442	135214	134733
	TF.7-15	female	TEZZE	132612	87255	87255	85473	84341	70704
	VAAS.19-3	surface water	VILLA AGNEDO	133731	87374	87374	77509	51944	51561
	VAAP1.15-1	deep water	VILLA AGNEDO	144799	97808	97808	85970	40835	40790
	VAAP2.16-1	deep water	VILLA AGNEDO	114031	78036	78036	68991	38773	38707
	VAL.10-3	larva	VILLA AGNEDO	168702	110662	110662	109709	109184	92493
	VAL.10-4	larva	VILLA AGNEDO	46092	27975	27975	27792	27791	20194
	VAL.9-2	larva	VILLA AGNEDO	159922	101132	101132	99988	96561	93294
	VAL.9-3	larva	VILLA AGNEDO	139687	93496	93496	92882	92469	56412
	VAL.9-4	larva	VILLA AGNEDO	140198	98095	98095	97579	97094	44328
	VAL.9-5	larva	VILLA AGNEDO	80269	52887	52887	52364	51983	42900
	VAL.9-6	larva	VILLA AGNEDO	105864	69196	69196	68867	68715	35269
	VAL.9-7	larva	VILLA AGNEDO	136676	90005	90005	89281	89085	65865
	VAL.9-8	larva	VILLA AGNEDO	147877	96548	96548	96030	95296	52213
	VAL.9-9	larva	VILLA AGNEDO	115612	79167	79167	78432	77809	67459
	VAP.8-1	pupa	VILLA AGNEDO	128581	87117	87117	86130	85774	67467
	VAP.8-2	pupa	VILLA AGNEDO	162472	114288	114288	113299	110051	44892
	VAP.8-3	pupa	VILLA AGNEDO	147902	102840	102840	102144	101129	38496
	VAP.8-4	pupa	VILLA AGNEDO	155880	108248	108248	107138	105193	53931
	VAP.8-5	pupa	VILLA AGNEDO	140982	98210	98210	97032	95569	56882
	VAP.8-6	pupa	VILLA AGNEDO	188168	128772	128772	127608	125621	53961
	VAP.8-7	pupa	VILLA AGNEDO	112901	78581	78581	77392	69727	69590
	VAP.8-8	pupa	VILLA AGNEDO	128960	90169	90169	89452	88920	36194
	VAP.8-9	pupa	VILLA AGNEDO	106749	72077	72077	71198	70382	26169
	VAP.9-1	pupa	VILLA AGNEDO	163994	116155	116155	115274	113814	37176
	VAM.13-4	male	VILLA AGNEDO	164731	115484	115484	114805	113156	42895
	VAM.13-5	male	VILLA AGNEDO	130584	87296	87296	86875	85766	35327
	VAM.13-6	male	VILLA AGNEDO	134028	91597	91597	91200	90548	34131
	VAM.13-8	male	VILLA AGNEDO	73172	50121	50121	49924	49552	17826
	VAM.13-9	male	VILLA AGNEDO	97113	61638	61638	61329	60673	22476
	VAM.14-1	male	VILLA AGNEDO	90312	60441	60441	59897	59053	27035
	VAM.14-2	male	VILLA AGNEDO	67651	44174	44174	43894	43572	36312
	VAM.14-4	male	VILLA AGNEDO	98696	64520	64520	63903	63486	43075
	VAM.14-5	male	VILLA AGNEDO	163507	111530	111530	109977	108017	95087
	VAM.14-6	male	VILLA AGNEDO	80030	56096	56096	55719	55206	19822
	VAF.11-8	female	VILLA AGNEDO	163465	108439	108439	108286	107984	107423
	VAF.11-9	female	VILLA AGNEDO	143746	95530	95530	95371	94851	82297
	VAF.12-10	female	VILLA AGNEDO	142689	94863	94863	94642	94002	86559
	VAF.12-11	female	VILLA AGNEDO	73634	39326	39326	38784	38674	28142
	VAF.12-9	female	VILLA AGNEDO	122924	80773	80773	80452	79746	70831
	VAF.13-10	female	VILLA AGNEDO	113145	78966	78966	78189	74443	14969
	VAF.13-11	female	VILLA AGNEDO	155299	104843	104843	104419	103922	77661
	VAF.13-12	female	VILLA AGNEDO	127035	82553	82553	82102	81836	72696
	VAF.13-13	female	VILLA AGNEDO	118898	77400	77400	76549	76258	52344
	VAF.13-14	female	VILLA AGNEDO	118643	76589	76589	75497	73397	34474
	TOT			16068979	10803351	10803351	10607957	10028764	6922302
	AVERAGE			121735	81843.6	81843.6	80363.3	75975.5	52441.7
	SD			33071.2	22653.3	22653.3	22114.6	23304.3	24591.7
	EXCLUDED
	Plate1K	101828
	Plate2K	69132
