# Supplementary material for: Changes in Microbiota Across Developmental Stages of Aedes koreicus, an Invasive Mosquito Vector in Europe: Indications for Microbiota-Based Control Strategies
Source: Front Microbiol. 2019 Dec 10;10:2832. doi: 10.3389/fmicb.2019.02832 (PMC6914824; doi:10.3389/fmicb.2019.02832)
Supplement: Supplementary file 3 [file Table_2.XLSX]

## Sheet: Sheet1
OBSERVED OTUs							PIELOU'S EVENNESS
All-group							All-group
H	26.76						H	22.39
p-value	6.6 × 10-6						p-value	5.3 × 10-5
Pairwise							Pairwise
Group 1	Group 2	H	p-value	q-value			Group 1	Group 2	H	p-value	q-value
water (n=12)	adults (n=54)	21.9114	2.85537e-06	1.71322e-05	*		water (n=12)	adults (n=54)	0.690989	0.405828	0.405828
	larvae (n=30)	17.5612	2.7821e-05	8.34631e-05	*			larvae (n=30)	0.793798	0.372954	0.405828
	pupae (n=27)	11.4106	0.000730245	0.00146049	*			pupae (n=27)	14.237	0.000161167	0.000483501	*
adults (n=54)	larvae (n=30)	2.30187	0.129218	0.155062			adults (n=54)	larvae (n=30)	0.737603	0.39043	0.405828
	pupae (n=27)	5.08337	0.0241564	0.0362346				pupae (n=27)	9.4599	0.00210012	0.00420025	*
larvae (n=30)	pupae (n=27)	0.830154	0.362228	0.362228			larvae (n=30)	pupae (n=27)	23.6056	1.18242e-06	7.0945e-06	*
FAITH'S PD							SHANNON
All-group							All-group
H	31.13						H	20.37
p-value	7.9 × 10-7						p-value	1.4 × 10-4
Pairwise							Pairwise
Group 1	Group 2	H	p-value	q-value			Group 1	Group 2	H	p-value	q-value
water (n=12)	adults (n=54)	25.3756	4.71843e-07	2.83106e-06	*		water (n=12)	adults (n=54)	0.0276396	0.867959	0.867959
	larvae (n=30)	21.6194	3.32475e-06	9.97426e-06	*			larvae (n=30)	1.17907	0.277545	0.416318
	pupae (n=27)	20.8333	5.01033e-06	1.00207e-05	*			pupae (n=27)	8.71204	0.00316116	0.00632232	*
adults (n=54)	larvae (n=30)	3.80662	0.0510503	0.0765754			adults (n=54)	larvae (n=30)	0.345882	0.556453	0.667744
	pupae (n=27)	0.925023	0.33616	0.403392				pupae (n=27)	10.7326	0.00105264	0.00315791	*
larvae (n=30)	pupae (n=27)	0.664368	0.415022	0.415022			larvae (n=30)	pupae (n=27)	22.0782	2.61771e-06	1.57063e-05	*
