# Supplementary material for: Changes in Microbiota Across Developmental Stages of Aedes koreicus, an Invasive Mosquito Vector in Europe: Indications for Microbiota-Based Control Strategies
Source: Front Microbiol. 2019 Dec 10;10:2832. doi: 10.3389/fmicb.2019.02832 (PMC6914824; doi:10.3389/fmicb.2019.02832)
Supplement: Supplementary file 4 [file Table_3.XLSX]

## Sheet: Sheet1
OBSERVED OTUs							EVENNESS
All-group							All-group
H	27.13						H	23.51
p-value	5.3 × 10-5						p-value	2.7 × 10-4
Pairwise							Pairwise
Group 1	Group 2	H	p-value	q-value			Group 1	Group 2	H	p-value	q-value
deep water (n=8)	surface water (n=4)	0.461538	0.496906	0.496906			deep water (n=8)	surface water (n=4)	1.84615	0.174231	0.346255
	females (n=27)	12.7847	0.000349467	0.00174734	*			females (n=27)	1.48302	0.223302	0.37217
	larvae (n=30)	13.474	0.000241895	0.00174734	*			larvae (n=30)	2.95385	0.0856734	0.214184
	males (n=27)	13.9314	0.000189607	0.00174734	*			males (n=27)	0.154321	0.69444	0.86805
	pupae (n=27)	7.56279	0.00595858	0.016764				pupae (n=27)	11.9506	0.000546293	0.0040972	*
surface water (n=4)	females (n=27)	8.00484	0.00466524	0.016764			surface water (n=4)	females (n=27)	0.170139	0.679988	0.86805
	larvae (n=30)	6.31336	0.0119832	0.0256782				larvae (n=30)	0.825714	0.363515	0.545272
	males (n=27)	7.35019	0.00670558	0.016764				males (n=27)	0.00347222	0.953011	0.953011
	pupae (n=27)	5.41972	0.0199106	0.0331843				pupae (n=27)	4.75347	0.0292392	0.0877177
females (n=27)	larvae (n=30)	3.23391	0.0721282	0.108192			females (n=27)	larvae (n=30)	1.75964	0.184669	0.346255
	males (n=27)	0.857294	0.354497	0.417955				males (n=27)	0.0090535	0.924196	0.953011
	pupae (n=27)	5.57834	0.0181839	0.0331843				pupae (n=27)	7.23689	0.00714207	0.0267828
larvae (n=30)	males (n=27)	0.529005	0.467025	0.496906			larvae (n=30)	males (n=27)	0.0091954	0.923606	0.953011
	pupae (n=27)	0.830154	0.362228	0.417955				pupae (n=27)	23.4506	1.28164e-06	1.92247e-05	*
males (n=27)	pupae (n=27)	2.4248	0.119429	0.162857			males (n=27)	pupae (n=27)	7.42424	0.00643509	0.0267828
FAITH'S PD							SHANNON
All-group							All-group
H	32.02						H	22.2
p-value	5.9 × 10-6						p-value	4.8 × 10-4
Pairwise							Pairwise
Group 1	Group 2	H	p-value	q-value			Group 1	Group 2	H	p-value	q-value
deep water (n=8)	surface water (n=4)	0	1	1			deep water (n=8)	surface water (n=4)	2.33654	0.12637	0.315925
	females (n=27)	15.4321	8.55232e-05	0.000320712	*			females (n=27)	0.557099	0.455432	0.621043
	larvae (n=30)	18.1551	2.0362e-05	0.00015631	*			larvae (n=30)	0.0628205	0.802092	0.937947
	males (n=27)	18	2.20905e-05	0.00015631	*			males (n=27)	0.0246914	0.875139	0.937947
	pupae (n=27)	17.3395	3.1262e-05	0.00015631	*			pupae (n=27)	10.3765	0.00127626	0.00957198	*
surface water (n=4)	females (n=27)	8.33681	0.00388498	0.011655			surface water (n=4)	females (n=27)	0.680556	0.409395	0.614093
	larvae (n=30)	6.04571	0.0139401	0.0261377				larvae (n=30)	2.92571	0.0871786	0.261536
	males (n=27)	7.03125	0.00800994	0.0200249				males (n=27)	1.25347	0.26289	0.563336
	pupae (n=27)	6.72222	0.00952189	0.0204041				pupae (n=27)	0.78125	0.376759	0.614093
females (n=27)	larvae (n=30)	4.72439	0.0297377	0.0495628			females (n=27)	larvae (n=30)	0.91954	0.337596	0.614093
	males (n=27)	1.53004	0.216106	0.29469				males (n=27)	0.00606061	0.937947	0.937947
	pupae (n=27)	2.23936	0.134537	0.201805				pupae (n=27)	8.00067	0.004676	0.017535
larvae (n=30)	males (n=27)	1.11264	0.291508	0.364385			larvae (n=30)	males (n=27)	0.0063857	0.936308	0.937947
	pupae (n=27)	0.588506	0.442998	0.511151				pupae (n=27)	21.7788	3.05962e-06	4.58944e-05	*
males (n=27)	pupae (n=27)	0.016835	0.896764	0.960819			males (n=27)	pupae (n=27)	8.29697	0.00397113	0.017535
