# Supplementary material for: Changes in Microbiota Across Developmental Stages of Aedes koreicus, an Invasive Mosquito Vector in Europe: Indications for Microbiota-Based Control Strategies
Source: Front Microbiol. 2019 Dec 10;10:2832. doi: 10.3389/fmicb.2019.02832 (PMC6914824; doi:10.3389/fmicb.2019.02832)
Supplement: Supplementary file 5 [file Table_4.XLSX]

## Sheet: Sheet1
PHYLUM	water	larvae	pupae	adults		PHYLUM	CLASS	water	larvae	pupae	adults		PHYLUM	CLASS	ORDER	water	larvae	pupae	adults		PHYLUM	CLASS	ORDER	FAMILY	water	larvae	pupae	adults		PHYLUM	CLASS	ORDER	FAMILY	GENUS	water	larvae	pupae	adults
Proteobacteria	74.0934	66.2084	69.7571	83.5765		Proteobacteria	Gammaproteobacteria	60.7143	60.549	56.5544	30.0926		Proteobacteria	Gammaproteobacteria	Betaproteobacteriales	58.2209	44.7529	41.0745	8.21754		Proteobacteria	Alphaproteobacteria	Acetobacterales	Acetobacteraceae	0.0357682	0.0650682	6.77002	51.2883		Proteobacteria	Alphaproteobacteria	Acetobacterales	Acetobacteraceae	Asaia	0.0357682	0.00913338	6.75703	50.5307
Bacteroidetes	14.6969	7.286	10.5959	4.66669		Proteobacteria	Alphaproteobacteria	13.3792	5.6594	13.0288	53.4839		Proteobacteria	Alphaproteobacteria	Acetobacterales	0.0357682	0.0650682	6.77002	51.2883		Proteobacteria	Gammaproteobacteria	Betaproteobacteriales	Burkholderiaceae	15.6129	33.1764	32.2219	3.86735		Proteobacteria	Gammaproteobacteria	Betaproteobacteriales	Rhodocyclaceae	C39	31.529	9.80533	0.786796	0.727337
Actinobacteria	5.9366	8.35886	4.51092	2.4739		Bacteroidetes	Bacteroidia	14.6969	7.286	10.5959	4.66669		Proteobacteria	Gammaproteobacteria	Enterobacteriales	0.0515211	13.9622	1.62364	6.69641		Proteobacteria	Gammaproteobacteria	Betaproteobacteriales	Rhodocyclaceae	32.894	9.92724	3.24691	0.743388		Proteobacteria	Gammaproteobacteria	Betaproteobacteriales	Burkholderiaceae	-	2.24524	28.6718	15.6037	0.105748
Firmicutes	0.393636	3.92213	4.74281	5.47763		Actinobacteria	Actinobacteria	5.93178	8.20609	4.38457	2.36548		Bacteroidetes	Bacteroidia	Flavobacteriales	7.41866	6.46672	8.58158	4.2093		Proteobacteria	Gammaproteobacteria	Enterobacteriales	Enterobacteriaceae	0.0515211	13.9622	1.62364	6.69641		Proteobacteria	Gammaproteobacteria	Enterobacteriales	Enterobacteriaceae	Thorsellia	0.0465172	9.79546	0.830389	0.000787124
Planctomycetes	0	7.73319	3.43722	0		Planctomycetes	Planctomycetacia	0	7.73319	3.43722	0		Proteobacteria	Alphaproteobacteria	Sphingomonadales	8.00448	0.588791	1.7711	1.07463		Proteobacteria	Gammaproteobacteria	Betaproteobacteriales	Methylophilaceae	9.64482	0.365222	0.348192	0.0518475		Proteobacteria	Gammaproteobacteria	Betaproteobacteriales	Methylophilaceae	uncultured	8.74505	0.101885	0.0620258	0.0123887
Tenericutes	0	0	3.85352	3.13337		Firmicutes	Bacilli	0.0103783	2.46596	3.93546	4.85642		Planctomycetes	Planctomycetacia	Isosphaerales	0	7.55467	3.39732	0		Proteobacteria	Alphaproteobacteria	Sphingomonadales	Sphingomonadaceae	8.00448	0.588791	1.7711	1.07463		Planctomycetes	Planctomycetacia	Isosphaerales	Isosphaeraceae	uncultured	0	7.44966	3.35575	0
Spirochaetes	0	3.49479	0.577217	0.0380215		Tenericutes	Mollicutes	0	0	3.85352	3.13337		Actinobacteria	Actinobacteria	Micrococcales	4.34315	6.28456	2.00031	0.730759		Planctomycetes	Planctomycetacia	Isosphaerales	Isosphaeraceae	0	7.55467	3.39732	0		Proteobacteria	Gammaproteobacteria	Betaproteobacteriales	Burkholderiaceae	Hydrogenophaga	0.796723	2.11838	7.13729	0.0585894
Chloroflexi	0.0100077	2.35409	0.704587	0		Spirochaetes	Spirochaetia	0	3.49479	0.577217	0.00215604		Proteobacteria	Gammaproteobacteria	Aeromonadales	0.168648	0.603994	6.07088	0.340962		Bacteroidetes	Bacteroidia	Flavobacteriales	Flavobacteriaceae	4.4082	6.32177	6.86633	3.37724		Bacteroidetes	Bacteroidia	Flavobacteriales	Flavobacteriaceae	Flavobacterium	4.4082	6.32132	6.85933	3.35318
Epsilonbacteraeota	3.02325	0.0135015	0.086449	0.0247431		Epsilonbacteraeota	Campylobacteria	3.02325	0.0135015	0.086449	0.0247431		Proteobacteria	Gammaproteobacteria	Pseudomonadales	1.34492	0.650739	3.27778	4.55735		Actinobacteria	Actinobacteria	Micrococcales	Microbacteriaceae	4.34315	6.1538	1.69921	0.285658		Proteobacteria	Gammaproteobacteria	Aeromonadales	Aeromonadaceae	Aeromonas	0.168648	0.603994	6.07088	0.312488
Fusobacteria	1.43129	0.00431141	0	0.0752901		Chloroflexi	Anaerolineae	0.0100077	2.35409	0.704587	0		Proteobacteria	Alphaproteobacteria	Rhizobiales	2.62535	4.02878	2.08482	0.527236		Proteobacteria	Gammaproteobacteria	Aeromonadales	Aeromonadaceae	0.168648	0.603994	6.07088	0.312488		Proteobacteria	Alphaproteobacteria	Sphingomonadales	Sphingomonadaceae	Sphingorhabdus	4.95288	0.127754	0.0193543	0.00253249
						Firmicutes	Clostridia	0.383258	1.33926	0.466714	0.474225		Tenericutes	Mollicutes	Mycoplasmatales	0	0	3.85352	2.84313		Proteobacteria	Gammaproteobacteria	Betaproteobacteriales	Neisseriaceae	0.000555983	1.25899	4.23665	3.51023		Proteobacteria	Gammaproteobacteria	Betaproteobacteriales	Burkholderiaceae	Limnohabitans	4.90692	0.249892	0.38561	0.0218684
						Fusobacteria	Fusobacteriia	1.43129	0.00431141	0	0.0752901		Spirochaetes	Spirochaetia	Spirochaetales	0	3.49479	0.577217	0.00215604		Tenericutes	Mollicutes	Mycoplasmatales	Mycoplasmataceae	0	0	3.85352	2.84313		Actinobacteria	Actinobacteria	Micrococcales	Microbacteriaceae	Aurantimicrobium	3.81274	4.61491	1.11978	0.105543
													Firmicutes	Bacilli	Lactobacillales	0	1.56493	1.71995	3.41266		Proteobacteria	Gammaproteobacteria	Pseudomonadales	Pseudomonadaceae	1.19759	0.421667	1.60143	3.63248		Proteobacteria	Gammaproteobacteria	Betaproteobacteriales	Neisseriaceae	uncultured	0.000555983	1.22688	4.15379	3.21325
													Epsilonbacteraeota	Campylobacteria	Campylobacterales	3.02325	0.0135015	0.086449	0.0247431		Spirochaetes	Spirochaetia	Spirochaetales	Spirochaetaceae	0	3.49479	0.577217	0.00215604		Tenericutes	Mollicutes	Mycoplasmatales	Mycoplasmataceae	Mycoplasma	0	0	3.85352	2.84313
													Proteobacteria	Alphaproteobacteria	Rhodobacterales	2.68595	0.976761	2.2427	0.0965767		Epsilonbacteraeota	Campylobacteria	Campylobacterales	Arcobacteraceae	3.02325	0.0135015	0.086449	0.0247431		Proteobacteria	Gammaproteobacteria	Betaproteobacteriales	Burkholderiaceae	Limnobacter	3.79273	0.119698	0.0325336	0
													Bacteroidetes	Bacteroidia	Bacteroidales	2.66557	0.077889	0.0781543	0.169506		Bacteroidetes	Bacteroidia	Flavobacteriales	-	2.70671	0	0	0		Proteobacteria	Gammaproteobacteria	Pseudomonadales	Pseudomonadaceae	Pseudomonas	1.19759	0.421667	1.60143	3.63248
													Proteobacteria	Gammaproteobacteria	Oceanospirillales	0	0.092128	0.202667	2.60141		Proteobacteria	Alphaproteobacteria	Rhodobacterales	Rhodobacteraceae	2.68595	0.976761	2.2427	0.0965767		Spirochaetes	Spirochaetia	Spirochaetales	Spirochaetaceae	uncultured	0	3.49479	0.577217	0.00215604
													Bacteroidetes	Bacteroidia	Sphingobacteriales	2.42334	0.219315	0.460539	0.174707		Bacteroidetes	Bacteroidia	Bacteroidales	Paludibacteraceae	2.66557	0.0419795	0	0.000581788		Epsilonbacteraeota	Campylobacteria	Campylobacterales	Arcobacteraceae	Arcobacter	3.02325	0.0135015	0.086449	0.0247431
													Proteobacteria	Gammaproteobacteria	Orbales	0	0	0	2.29614		Proteobacteria	Alphaproteobacteria	Rhizobiales	Beijerinckiaceae	2.54362	1.58853	1.23784	0.22895		Proteobacteria	Gammaproteobacteria	Enterobacteriales	Enterobacteriaceae	Tatumella	0	0.000397103	0	2.76797
													Firmicutes	Bacilli	Bacillales	0.0103783	0.901028	2.21551	1.44376		Proteobacteria	Gammaproteobacteria	Oceanospirillales	Halomonadaceae	0	0.092128	0.202667	2.44785		Bacteroidetes	Bacteroidia	Flavobacteriales	-	-	2.70671	0	0	0
													Proteobacteria	Gammaproteobacteria	Pasteurellales	0	0.069096	1.84492	2.12		Firmicutes	Bacilli	Lactobacillales	Streptococcaceae	0	1.27584	0.963289	2.30549		Proteobacteria	Gammaproteobacteria	Betaproteobacteriales	Burkholderiaceae	Massilia	0.00648647	0.235539	2.68563	1.39653
													Chloroflexi	Anaerolineae	RBG-13-54-9	0	1.92799	0.612055	0		Proteobacteria	Gammaproteobacteria	Orbales	Orbaceae	0	0	0	2.29614		Bacteroidetes	Bacteroidia	Bacteroidales	Paludibacteraceae	Paludibacter	2.66557	0.0419795	0	0.000581788
													Proteobacteria	Gammaproteobacteria	Xanthomonadales	0.000555983	0.130931	0.221007	1.57545		Proteobacteria	Gammaproteobacteria	Pasteurellales	Pasteurellaceae	0	0.069096	1.84492	2.12		Proteobacteria	Gammaproteobacteria	Enterobacteriales	Enterobacteriaceae		0.00500385	2.42993	0.726614	2.58406
													Fusobacteria	Fusobacteriia	Fusobacteriales	1.43129	0.00431141	0	0.0752901		Chloroflexi	Anaerolineae	RBG-13-54-9	-	0	1.92799	0.612055	0		Proteobacteria	Alphaproteobacteria	Rhizobiales	Beijerinckiaceae	Methylocystis	2.54362	1.46282	0.110319	0.00191648
													Firmicutes	Clostridia	Clostridiales	0.383258	1.33926	0.466714	0.474225		Proteobacteria	Gammaproteobacteria	Pseudomonadales	Moraxellaceae	0.147335	0.229072	1.67635	0.924871		Firmicutes	Bacilli	Lactobacillales	Streptococcaceae	Streptococcus	0	1.27584	0.963289	2.30549
													Actinobacteria	Actinobacteria	Frankiales	1.20166	0.0646711	0.156769	0.0690616		Bacteroidetes	Bacteroidia	Sphingobacteriales	NS11-12 marine group	1.47725	0.207799	0.0867255	0		Proteobacteria	Gammaproteobacteria	Orbales	Orbaceae	Gilliamella	0	0	0	2.29614
													Bacteroidetes	Bacteroidia	Chitinophagales	1.15181	0.425184	0.40773	0.0792942		Proteobacteria	Alphaproteobacteria	Rhizobiales	Rhizobiaceae	0.0257605	1.45618	0.739148	0.295822		Proteobacteria	Gammaproteobacteria	Oceanospirillales	Halomonadaceae	-	0	0.023032	0.000645142	2.12903
													Actinobacteria	Actinobacteria	Propionibacteriales	0	0.173761	1.14033	0.413377		Fusobacteria	Fusobacteriia	Fusobacteriales	Leptotrichiaceae	1.43129	0	0	0		Proteobacteria	Gammaproteobacteria	Betaproteobacteriales	Burkholderiaceae	Polynucleobacter	2.01192	0.200424	0.0587079	0.00903482
													Proteobacteria	Gammaproteobacteria	Alteromonadales	0.0682006	0.0871358	0.846149	1.13726		Firmicutes	Bacilli	Bacillales	Staphylococcaceae	0	0.165706	1.3453	0.764366		Chloroflexi	Anaerolineae	RBG-13-54-9	-	-	0	1.92799	0.612055	0
													Actinobacteria	Actinobacteria	PeM15	0.196262	1.09612	0.137784	0		Firmicutes	Clostridia	Clostridiales	Lachnospiraceae	0	1.32485	0.00497681	0.131792		Proteobacteria	Alphaproteobacteria	Sphingomonadales	Sphingomonadaceae	Novosphingobium	1.88701	0.144943	0.679887	0.151641
													Bacteroidetes	Bacteroidia	Cytophagales	1.03746	0.0968932	1.06789	0.0338806		Actinobacteria	Actinobacteria	Frankiales	Sporichthyaceae	1.19425	0.00425468	0.0232251	0		Proteobacteria	Gammaproteobacteria	Pasteurellales	Pasteurellaceae	Pasteurella	0	0	1.71479	1.63356
																					Proteobacteria	Gammaproteobacteria	Xanthomonadales	Rhodanobacteraceae	0	0	0.0186169	1.17247		Proteobacteria	Gammaproteobacteria	Enterobacteriales	Enterobacteriaceae	Providencia	0	1.64537	0.00921631	0
																					Bacteroidetes	Bacteroidia	Chitinophagales	Chitinophagaceae	1.15181	0.240985	0.298701	0.0792942		Proteobacteria	Alphaproteobacteria	Rhodobacterales	Rhodobacteraceae	Pseudorhodobacter	1.21668	0.327327	1.55839	0
																					Actinobacteria	Actinobacteria	Propionibacteriales	Propionibacteriaceae	0	0.168939	1.13646	0.335315		Proteobacteria	Gammaproteobacteria	Betaproteobacteriales	Burkholderiaceae	Janthinobacterium	0	0.276384	1.19148	1.43725
																					Bacteroidetes	Bacteroidia	Cytophagales	Spirosomaceae	1.03746	0.090653	0.516758	0.0338806		Proteobacteria	Gammaproteobacteria	Betaproteobacteriales	Rhodocyclaceae	Zoogloea	1.27302	0.0350018	1.43406	0.000752901
																					Bacteroidetes	Bacteroidia	Flavobacteriales	Weeksellaceae	0.236293	0.0957019	0.999048	0.831203		Fusobacteria	Fusobacteriia	Fusobacteriales	Leptotrichiaceae	Hypnocyclicus	1.43129	0	0	0
																														Firmicutes	Bacilli	Bacillales	Staphylococcaceae	Staphylococcus	0	0.165706	1.3453	0.764366
																														Firmicutes	Clostridia	Clostridiales	Lachnospiraceae	Tyzzerella 3	0	1.32485	0	0
																														Actinobacteria	Actinobacteria	Frankiales	Sporichthyaceae	hgcI clade	1.19425	0.00425468	0.0232251	0
																														Proteobacteria	Gammaproteobacteria	Xanthomonadales	Rhodanobacteraceae	Dyella	0	0	0	1.14961
																														Bacteroidetes	Bacteroidia	Sphingobacteriales	NS11-12 marine group	uncultured bacterium	1.1457	0.187036	0.0607355	0
																														Actinobacteria	Actinobacteria	Micrococcales	Microbacteriaceae	-	0.410315	1.14388	0.157599	0.0261462
																														Proteobacteria	Alphaproteobacteria	Rhodobacterales	Rhodobacteraceae	Rhodobacter	1.14366	0.343551	0.294369	0.00444896
																														Proteobacteria	Alphaproteobacteria	Rhizobiales	Beijerinckiaceae	Methylobacterium	0	0.125712	1.12752	0.227034
																														Actinobacteria	Actinobacteria	Propionibacteriales	Propionibacteriaceae	Cutibacterium	0	0.0985951	1.10716	0.335315
																														Bacteroidetes	Bacteroidia	Chitinophagales	Chitinophagaceae	Sediminibacterium	1.04247	0.0604164	0.0159442	0.00636544
																														Bacteroidetes	Bacteroidia	Cytophagales	Spirosomaceae	Lacihabitans	1.02579	0.0603597	0.186538	0.000102668
																														Bacteroidetes	Bacteroidia	Sphingobacteriales	Sphingobacteriaceae	Solitalea	0.946097	0.011516	0	0
																														Proteobacteria	Gammaproteobacteria	Enterobacteriales	Enterobacteriaceae	Pantoea	0	0	0	0.936781
																														Proteobacteria	Gammaproteobacteria	Betaproteobacteriales	Chromobacteriaceae	Vogesella	0.00222393	0.00141823	0.933981	0.00160847
																														Unclassified	-	-	-	-	0	0.0197984	0.898867	0
																														Proteobacteria	Gammaproteobacteria	Betaproteobacteriales	Methylophilaceae	-	0.893279	0.0127073	0.0343768	0.0394589
																														Proteobacteria	Gammaproteobacteria	Betaproteobacteriales	Burkholderiaceae	Rhizobacter	0.269096	0.0195148	0.85767	0
																														Proteobacteria	Gammaproteobacteria	Pseudomonadales	Moraxellaceae	Acinetobacter	0.0815441	0.161564	0.842647	0.721519
																														Proteobacteria	Alphaproteobacteria	Sphingomonadales	Sphingomonadaceae	Sphingobium	0.82582	0.00567291	0.00995361	0.111087
																														Bacteroidetes	Bacteroidia	Flavobacteriales	Weeksellaceae	Cloacibacterium	0.236293	0.0639904	0.818685	0.170738
																														Proteobacteria	Gammaproteobacteria	Betaproteobacteriales	Burkholderiaceae	Acidovorax	0.808955	0.408563	0.625511	0.0457217
																														Proteobacteria	Gammaproteobacteria	Methylococcales	Methylococcaceae	Methyloparacoccus	0.805619	0.0258685	0.0476483	0
																														Proteobacteria	Alphaproteobacteria	Sphingomonadales	Sphingomonadaceae	Sphingomonas	0.00500385	0.165876	0.792142	0.735448
																														Proteobacteria	Gammaproteobacteria	Betaproteobacteriales	Burkholderiaceae	Aquabacterium	0.344153	0.07579	0.781543	0.0254275
																														Bacteroidetes	Bacteroidia	Flavobacteriales	Crocinitomicaceae	Fluviicola	0.0674593	0.0492408	0.716199	0.00085557
																														Proteobacteria	Alphaproteobacteria	Rhizobiales	Rhizobiaceae	Allorhizobium-Neorhizobium-Pararhizobium-Rhizobium	0.0222393	0.708376	0.348561	0.187062
																														Proteobacteria	Alphaproteobacteria	Rhizobiales	Rhizobiaceae	uncultured	0.00352122	0.70656	0.0396301	0
																														Proteobacteria	Gammaproteobacteria	Betaproteobacteriales	Rhodocyclaceae	Dechloromonas	0.0756137	0.0586578	0.704495	0
																														Proteobacteria	Alphaproteobacteria	Rhizobiales	Rhizobiales Incertae Sedis	Phreatobacter	0.00518917	0.689769	0.027096	0
																														Proteobacteria	Gammaproteobacteria	Methylococcales	Methylomonaceae	Methylomonas	0.0342856	0.00890646	0.673804	0.00971927
																														Proteobacteria	Gammaproteobacteria	Alteromonadales	Shewanellaceae	Shewanella	0	0.0870224	0.643391	0.622307
																														Bacteroidetes	Bacteroidia	Flavobacteriales	Weeksellaceae	Chryseobacterium	0	0.0264925	0.165156	0.598865
																														Proteobacteria	Alphaproteobacteria	Acetobacterales	Acetobacteraceae	Gluconobacter	0	0.000226916	0	0.587469
																														Firmicutes	Bacilli	Bacillales	Family XII	Exiguobacterium	0.00982236	0.0170187	0.578139	0.0777542
																														Actinobacteria	Actinobacteria	PeM15	metagenome	metagenome	0.0919225	0.573531	0.134927	0
																														Bacteroidetes	Bacteroidia	Cytophagales	Hymenobacteraceae	Hymenobacter	0	0.0062402	0.551135	0
																														Proteobacteria	Gammaproteobacteria	Pseudomonadales	Moraxellaceae	Alkanindiges	0	0	0.53215	0
																														Actinobacteria	Actinobacteria	PeM15	-	-	0.104339	0.522588	0.00285706	0
																														Proteobacteria	Gammaproteobacteria	Betaproteobacteriales	Burkholderiaceae	Noviherbaspirillum	0	0.0179264	0.508003	0
																														Proteobacteria	Gammaproteobacteria	Betaproteobacteriales	Burkholderiaceae	Ideonella	0	0.0021557	0.496483	0
																														Proteobacteria	Gammaproteobacteria	Alteromonadales	Psychromonadaceae	Psychromonas	0	0.000113458	0	0.485211
																														Proteobacteria	Gammaproteobacteria	-	-	-	0	0	0	0.473062
																														Actinobacteria	Actinobacteria	Corynebacteriales	Corynebacteriaceae	Corynebacterium 1	0	0.119585	0.338792	0.471282
