# Supplementary material for: Changes in Microbiota Across Developmental Stages of Aedes koreicus, an Invasive Mosquito Vector in Europe: Indications for Microbiota-Based Control Strategies
Source: Front Microbiol. 2019 Dec 10;10:2832. doi: 10.3389/fmicb.2019.02832 (PMC6914824; doi:10.3389/fmicb.2019.02832)
Supplement: Supplementary file 6 [file Table_5.XLSX]

## Sheet: Water-Larvae
ANCOM results of the comparison WATER-LARVAE
PHYLUM	CLASS	ORDER	FAMILY	GENUS	REJECT NULL	W	CONFIRMED
Actinobacteria	Actinobacteria	Propionibacteriales	Propionibacteriaceae	Cutibacterium	TRUE	34	NO
Bacteroidetes	Bacteroidia	Bacteroidales	Paludibacteraceae	Paludibacter	TRUE	51	NO
Firmicutes	Bacilli	Bacillales	Staphylococcaceae	Staphylococcus	TRUE	34	NO
Firmicutes	Bacilli	Lactobacillales	Streptococcaceae	Streptococcus	TRUE	40	NO
Patescibacteria	Parcubacteria	Candidatus Nomurabacteria	uncultured bacterium	uncultured bacterium	TRUE	54	NO
Proteobacteria	Gammaproteobacteria	Betaproteobacteriales	Burkholderiaceae	Limnohabitans	TRUE	45	YES
Proteobacteria	Gammaproteobacteria	Betaproteobacteriales	Burkholderiaceae	__	TRUE	39	YES
Proteobacteria	Gammaproteobacteria	Betaproteobacteriales	Methylophilaceae	__	TRUE	50	NO
Proteobacteria	Gammaproteobacteria	Betaproteobacteriales	Neisseriaceae	uncultured	TRUE	39	NO
Actinobacteria	Actinobacteria	Corynebacteriales	Corynebacteriaceae	Corynebacterium 1	FALSE	17
Actinobacteria	Actinobacteria	Corynebacteriales	Mycobacteriaceae	Mycobacterium	FALSE	4
Actinobacteria	Actinobacteria	Micrococcales	Microbacteriaceae	Aurantimicrobium	FALSE	9
Actinobacteria	Actinobacteria	Micrococcales	Microbacteriaceae	Leucobacter	FALSE	9
Actinobacteria	Actinobacteria	Micrococcales	Microbacteriaceae	__	FALSE	4
Actinobacteria	Actinobacteria	PeM15	metagenome	metagenome	FALSE	3
Actinobacteria	Actinobacteria	PeM15	__	__	FALSE	8
Bacteroidetes	Bacteroidia	Chitinophagales	Chitinophagaceae	Sediminibacterium	FALSE	11
Bacteroidetes	Bacteroidia	Chitinophagales	Chitinophagaceae	uncultured	FALSE	7
Bacteroidetes	Bacteroidia	Cytophagales	Spirosomaceae	Lacihabitans	FALSE	6
Bacteroidetes	Bacteroidia	Flavobacteriales	Crocinitomicaceae	Fluviicola	FALSE	14
Bacteroidetes	Bacteroidia	Flavobacteriales	Flavobacteriaceae	Flavobacterium	FALSE	5
Bacteroidetes	Bacteroidia	Flavobacteriales	Weeksellaceae	Chryseobacterium	FALSE	15
Bacteroidetes	Bacteroidia	Sphingobacteriales	NS11-12 marine group	__	FALSE	26
Chloroflexi	Anaerolineae	Anaerolineales	Anaerolineaceae	uncultured	FALSE	9
Chloroflexi	Anaerolineae	Caldilineales	Caldilineaceae	uncultured	FALSE	13
Chloroflexi	Anaerolineae	RBG-13-54-9	__	__	FALSE	4
Chloroflexi	Anaerolineae	SJA-15	uncultured bacterium	uncultured bacterium	FALSE	12
Firmicutes	Bacilli	Bacillales	Bacillaceae	Bacillus	FALSE	14
Patescibacteria	Gracilibacteria	metagenome	metagenome	metagenome	FALSE	1
Patescibacteria	Parcubacteria	Candidatus Moranbacteria	uncultured bacterium	uncultured bacterium	FALSE	28
Patescibacteria	Saccharimonadia	Saccharimonadales	uncultured bacterium	uncultured bacterium	FALSE	5
Patescibacteria	Saccharimonadia	Saccharimonadales	__	__	FALSE	5
Planctomycetes	Planctomycetacia	Gemmatales	Gemmataceae	uncultured	FALSE	12
Planctomycetes	Planctomycetacia	Isosphaerales	Isosphaeraceae	uncultured	FALSE	22
Planctomycetes	Planctomycetacia	Pirellulales	Pirellulaceae	Pir4 lineage	FALSE	11
Proteobacteria	Alphaproteobacteria	Acetobacterales	Acetobacteraceae	Acetobacter	FALSE	8
Proteobacteria	Alphaproteobacteria	Rhizobiales	Beijerinckiaceae	Methylobacterium	FALSE	12
Proteobacteria	Alphaproteobacteria	Rhizobiales	Beijerinckiaceae	Methylocystis	FALSE	1
Proteobacteria	Alphaproteobacteria	Rhizobiales	Beijerinckiaceae	__	FALSE	7
Proteobacteria	Alphaproteobacteria	Rhizobiales	Rhizobiaceae	Allorhizobium-Neorhizobium-Pararhizobium-Rhizobium	FALSE	7
Proteobacteria	Alphaproteobacteria	Rhizobiales	Rhizobiaceae	uncultured	FALSE	3
Proteobacteria	Alphaproteobacteria	Rhizobiales	Rhizobiales Incertae Sedis	Phreatobacter	FALSE	3
Proteobacteria	Alphaproteobacteria	Rhizobiales	Rhizobiales Incertae Sedis	uncultured	FALSE	4
Proteobacteria	Alphaproteobacteria	Rhodobacterales	Rhodobacteraceae	Pseudorhodobacter	FALSE	31
Proteobacteria	Alphaproteobacteria	Rhodobacterales	Rhodobacteraceae	Rhodobacter	FALSE	1
Proteobacteria	Alphaproteobacteria	Rhodobacterales	Rhodobacteraceae	Rubellimicrobium	FALSE	8
Proteobacteria	Alphaproteobacteria	Rhodobacterales	Rhodobacteraceae	__	FALSE	6
Proteobacteria	Alphaproteobacteria	Sphingomonadales	Sphingomonadaceae	Novosphingobium	FALSE	14
Proteobacteria	Alphaproteobacteria	Sphingomonadales	Sphingomonadaceae	Sphingomonas	FALSE	6
Proteobacteria	Alphaproteobacteria	Sphingomonadales	Sphingomonadaceae	Sphingorhabdus	FALSE	3
Proteobacteria	Alphaproteobacteria	Sphingomonadales	Sphingomonadaceae	__	FALSE	10
Proteobacteria	Gammaproteobacteria	Aeromonadales	Aeromonadaceae	Aeromonas	FALSE	1
Proteobacteria	Gammaproteobacteria	Alteromonadales	Shewanellaceae	Shewanella	FALSE	20
Proteobacteria	Gammaproteobacteria	Betaproteobacteriales	Burkholderiaceae	Acidovorax	FALSE	3
Proteobacteria	Gammaproteobacteria	Betaproteobacteriales	Burkholderiaceae	Aquabacterium	FALSE	7
Proteobacteria	Gammaproteobacteria	Betaproteobacteriales	Burkholderiaceae	GKS98 freshwater group	FALSE	6
Proteobacteria	Gammaproteobacteria	Betaproteobacteriales	Burkholderiaceae	Hydrogenophaga	FALSE	10
Proteobacteria	Gammaproteobacteria	Betaproteobacteriales	Burkholderiaceae	Janthinobacterium	FALSE	32
Proteobacteria	Gammaproteobacteria	Betaproteobacteriales	Burkholderiaceae	Lautropia	FALSE	7
Proteobacteria	Gammaproteobacteria	Betaproteobacteriales	Burkholderiaceae	Limnobacter	FALSE	7
Proteobacteria	Gammaproteobacteria	Betaproteobacteriales	Burkholderiaceae	Massilia	FALSE	15
Proteobacteria	Gammaproteobacteria	Betaproteobacteriales	Burkholderiaceae	Pelomonas	FALSE	14
Proteobacteria	Gammaproteobacteria	Betaproteobacteriales	Burkholderiaceae	Polynucleobacter	FALSE	6
Proteobacteria	Gammaproteobacteria	Betaproteobacteriales	Burkholderiaceae	Rhizobacter	FALSE	12
Proteobacteria	Gammaproteobacteria	Betaproteobacteriales	Burkholderiaceae	Undibacterium	FALSE	3
Proteobacteria	Gammaproteobacteria	Betaproteobacteriales	Burkholderiaceae	uncultured	FALSE	8
Proteobacteria	Gammaproteobacteria	Betaproteobacteriales	Chitinibacteraceae	Deefgea	FALSE	7
Proteobacteria	Gammaproteobacteria	Betaproteobacteriales	Methylophilaceae	Methylotenera	FALSE	4
Proteobacteria	Gammaproteobacteria	Betaproteobacteriales	Methylophilaceae	uncultured	FALSE	25
Proteobacteria	Gammaproteobacteria	Betaproteobacteriales	Rhodocyclaceae	C39	FALSE	5
Proteobacteria	Gammaproteobacteria	Betaproteobacteriales	Rhodocyclaceae	Dechloromonas	FALSE	4
Proteobacteria	Gammaproteobacteria	Betaproteobacteriales	Rhodocyclaceae	__	FALSE	7
Proteobacteria	Gammaproteobacteria	Betaproteobacteriales	__	__	FALSE	32
Proteobacteria	Gammaproteobacteria	Enterobacteriales	Enterobacteriaceae	Thorsellia	FALSE	1
Proteobacteria	Gammaproteobacteria	Enterobacteriales	Enterobacteriaceae	__	FALSE	3
Proteobacteria	Gammaproteobacteria	Legionellales	Legionellaceae	Legionella	FALSE	9
Proteobacteria	Gammaproteobacteria	Oceanospirillales	Halomonadaceae	Halomonas	FALSE	15
Proteobacteria	Gammaproteobacteria	Pasteurellales	Pasteurellaceae	Haemophilus	FALSE	13
Proteobacteria	Gammaproteobacteria	Pseudomonadales	Moraxellaceae	Acinetobacter	FALSE	5
Proteobacteria	Gammaproteobacteria	Pseudomonadales	Moraxellaceae	Enhydrobacter	FALSE	15
Proteobacteria	Gammaproteobacteria	Pseudomonadales	Pseudomonadaceae	Pseudomonas	FALSE	1
Proteobacteria	Gammaproteobacteria	Xanthomonadales	Xanthomonadaceae	Stenotrophomonas	FALSE	12
Proteobacteria	Gammaproteobacteria	__	__	__	FALSE	7
Verrucomicrobia	Verrucomicrobiae	Opitutales	Opitutaceae	Lacunisphaera	FALSE	23
Verrucomicrobia	Verrucomicrobiae	Verrucomicrobiales	Rubritaleaceae	Luteolibacter	FALSE	25

## Sheet: Larvae-Pupae
ANCOM results of the comparison LARVE-PUPAE
PHYLUM	CLASS	ORDER	FAMILY	GENUS	REJECT NULL	W	CONFIRMED
Actinobacteria	Actinobacteria	Micrococcales	Microbacteriaceae	Aurantimicrobium	TRUE	66	YES
Actinobacteria	Actinobacteria	Actinomycetales	Actinomycetaceae	Actinomyces	FALSE	8
Actinobacteria	Actinobacteria	Corynebacteriales	Corynebacteriaceae	Corynebacterium 1	FALSE	9
Actinobacteria	Actinobacteria	Corynebacteriales	Corynebacteriaceae	Lawsonella	FALSE	10
Actinobacteria	Actinobacteria	Corynebacteriales	Mycobacteriaceae	Mycobacterium	FALSE	35
Actinobacteria	Actinobacteria	Micrococcales	Microbacteriaceae	Leucobacter	FALSE	17
Actinobacteria	Actinobacteria	Micrococcales	Microbacteriaceae	Parafrigoribacterium	FALSE	9
Actinobacteria	Actinobacteria	Micrococcales	Microbacteriaceae	__	FALSE	11
Actinobacteria	Actinobacteria	Micrococcales	Micrococcaceae	Micrococcus	FALSE	4
Actinobacteria	Actinobacteria	Micrococcales	Micrococcaceae	Rothia	FALSE	4
Actinobacteria	Actinobacteria	PeM15	metagenome	metagenome	FALSE	20
Actinobacteria	Actinobacteria	PeM15	__	__	FALSE	48
Actinobacteria	Actinobacteria	Propionibacteriales	Propionibacteriaceae	Cutibacterium	FALSE	18
Bacteroidetes	Bacteroidia	Chitinophagales	Chitinophagaceae	uncultured	FALSE	2
Bacteroidetes	Bacteroidia	Flavobacteriales	Crocinitomicaceae	Fluviicola	FALSE	12
Bacteroidetes	Bacteroidia	Flavobacteriales	Flavobacteriaceae	Flavobacterium	FALSE	3
Bacteroidetes	Bacteroidia	Flavobacteriales	Weeksellaceae	Chryseobacterium	FALSE	2
Bacteroidetes	Bacteroidia	Flavobacteriales	Weeksellaceae	Cloacibacterium	FALSE	20
Bacteroidetes	Bacteroidia	Sphingobacteriales	Sphingobacteriaceae	Pedobacter	FALSE	7
Chloroflexi	Anaerolineae	Caldilineales	Caldilineaceae	uncultured	FALSE	17
Deinococcus-Thermus	Deinococci	Deinococcales	Deinococcaceae	Deinococcus	FALSE	5
Firmicutes	Bacilli	Bacillales	Bacillaceae	Bacillus	FALSE	1
Firmicutes	Bacilli	Bacillales	Family XII	Exiguobacterium	FALSE	4
Firmicutes	Bacilli	Bacillales	Staphylococcaceae	Staphylococcus	FALSE	14
Firmicutes	Bacilli	Lactobacillales	Carnobacteriaceae	Granulicatella	FALSE	2
Firmicutes	Bacilli	Lactobacillales	Streptococcaceae	Streptococcus	FALSE	3
Planctomycetes	Planctomycetacia	Isosphaerales	Isosphaeraceae	uncultured	FALSE	11
Planctomycetes	Planctomycetacia	Pirellulales	Pirellulaceae	Pir4 lineage	FALSE	5
Proteobacteria	Alphaproteobacteria	Acetobacterales	Acetobacteraceae	Acetobacter	FALSE	2
Proteobacteria	Alphaproteobacteria	Acetobacterales	Acetobacteraceae	Roseomonas	FALSE	2
Proteobacteria	Alphaproteobacteria	Caulobacterales	Caulobacteraceae	Brevundimonas	FALSE	5
Proteobacteria	Alphaproteobacteria	Rhizobiales	Beijerinckiaceae	Methylobacterium	FALSE	1
Proteobacteria	Alphaproteobacteria	Rhizobiales	Beijerinckiaceae	Methylocystis	FALSE	18
Proteobacteria	Alphaproteobacteria	Rhizobiales	Rhizobiaceae	Allorhizobium-Neorhizobium-Pararhizobium-Rhizobium	FALSE	2
Proteobacteria	Alphaproteobacteria	Rhizobiales	Rhizobiaceae	uncultured	FALSE	22
Proteobacteria	Alphaproteobacteria	Rhizobiales	Rhizobiales Incertae Sedis	Phreatobacter	FALSE	14
Proteobacteria	Alphaproteobacteria	Rhizobiales	Rhizobiales Incertae Sedis	uncultured	FALSE	6
Proteobacteria	Alphaproteobacteria	Rhodobacterales	Rhodobacteraceae	Paracoccus	FALSE	2
Proteobacteria	Alphaproteobacteria	Rhodobacterales	Rhodobacteraceae	Pseudorhodobacter	FALSE	3
Proteobacteria	Alphaproteobacteria	Rhodobacterales	Rhodobacteraceae	Rhodobacter	FALSE	2
Proteobacteria	Alphaproteobacteria	Rhodobacterales	Rhodobacteraceae	Rubellimicrobium	FALSE	3
Proteobacteria	Alphaproteobacteria	Sphingomonadales	Sphingomonadaceae	Novosphingobium	FALSE	5
Proteobacteria	Alphaproteobacteria	Sphingomonadales	Sphingomonadaceae	Sphingomonas	FALSE	5
Proteobacteria	Alphaproteobacteria	Sphingomonadales	Sphingomonadaceae	__	FALSE	5
Proteobacteria	Gammaproteobacteria	Aeromonadales	Aeromonadaceae	Aeromonas	FALSE	4
Proteobacteria	Gammaproteobacteria	Alteromonadales	Shewanellaceae	Shewanella	FALSE	19
Proteobacteria	Gammaproteobacteria	Betaproteobacteriales	Burkholderiaceae	Acidovorax	FALSE	3
Proteobacteria	Gammaproteobacteria	Betaproteobacteriales	Burkholderiaceae	Aquabacterium	FALSE	11
Proteobacteria	Gammaproteobacteria	Betaproteobacteriales	Burkholderiaceae	Hydrogenophaga	FALSE	6
Proteobacteria	Gammaproteobacteria	Betaproteobacteriales	Burkholderiaceae	Janthinobacterium	FALSE	14
Proteobacteria	Gammaproteobacteria	Betaproteobacteriales	Burkholderiaceae	Lautropia	FALSE	3
Proteobacteria	Gammaproteobacteria	Betaproteobacteriales	Burkholderiaceae	Limnohabitans	FALSE	2
Proteobacteria	Gammaproteobacteria	Betaproteobacteriales	Burkholderiaceae	Massilia	FALSE	13
Proteobacteria	Gammaproteobacteria	Betaproteobacteriales	Burkholderiaceae	Pelomonas	FALSE	2
Proteobacteria	Gammaproteobacteria	Betaproteobacteriales	Burkholderiaceae	Polynucleobacter	FALSE	19
Proteobacteria	Gammaproteobacteria	Betaproteobacteriales	Burkholderiaceae	Ralstonia	FALSE	2
Proteobacteria	Gammaproteobacteria	Betaproteobacteriales	Burkholderiaceae	Rhizobacter	FALSE	15
Proteobacteria	Gammaproteobacteria	Betaproteobacteriales	Burkholderiaceae	Undibacterium	FALSE	16
Proteobacteria	Gammaproteobacteria	Betaproteobacteriales	Burkholderiaceae	__	FALSE	18
Proteobacteria	Gammaproteobacteria	Betaproteobacteriales	Chromobacteriaceae	Vogesella	FALSE	34
Proteobacteria	Gammaproteobacteria	Betaproteobacteriales	Methylophilaceae	Methylotenera	FALSE	9
Proteobacteria	Gammaproteobacteria	Betaproteobacteriales	Neisseriaceae	uncultured	FALSE	17
Proteobacteria	Gammaproteobacteria	Betaproteobacteriales	Rhodocyclaceae	C39	FALSE	40
Proteobacteria	Gammaproteobacteria	Betaproteobacteriales	Rhodocyclaceae	Dechloromonas	FALSE	3
Proteobacteria	Gammaproteobacteria	Betaproteobacteriales	Rhodocyclaceae	__	FALSE	2
Proteobacteria	Gammaproteobacteria	Enterobacteriales	Enterobacteriaceae	Escherichia-Shigella	FALSE	11
Proteobacteria	Gammaproteobacteria	Enterobacteriales	Enterobacteriaceae	__	FALSE	5
Proteobacteria	Gammaproteobacteria	Legionellales	Legionellaceae	Legionella	FALSE	6
Proteobacteria	Gammaproteobacteria	Oceanospirillales	Halomonadaceae	Halomonas	FALSE	3
Proteobacteria	Gammaproteobacteria	Pasteurellales	Pasteurellaceae	Haemophilus	FALSE	3
Proteobacteria	Gammaproteobacteria	Pseudomonadales	Moraxellaceae	Acinetobacter	FALSE	2
Proteobacteria	Gammaproteobacteria	Pseudomonadales	Moraxellaceae	Enhydrobacter	FALSE	4
Proteobacteria	Gammaproteobacteria	Pseudomonadales	Pseudomonadaceae	Pseudomonas	FALSE	20
Proteobacteria	Gammaproteobacteria	Xanthomonadales	Xanthomonadaceae	Stenotrophomonas	FALSE	1

## Sheet: Pupae-Adults
ANCOM results of the comparison PUPAE-ADULTS
PHYLUM	CLASS	ORDER	FAMILY	GENUS	REJECT NULL	W	CONFIRMED
Proteobacteria	Alphaproteobacteria	Acetobacterales	Acetobacteraceae	Asaia	TRUE	58	YES
Proteobacteria	Gammaproteobacteria	Betaproteobacteriales	Burkholderiaceae	__	TRUE	57	YES
Proteobacteria	Gammaproteobacteria	Betaproteobacteriales	Burkholderiaceae	Hydrogenophaga	TRUE	57	YES
Actinobacteria	Actinobacteria	Actinomycetales	Actinomycetaceae	Actinomyces	FALSE	4
Actinobacteria	Actinobacteria	Corynebacteriales	Corynebacteriaceae	Corynebacterium 1	FALSE	3
Actinobacteria	Actinobacteria	Corynebacteriales	Corynebacteriaceae	Lawsonella	FALSE	3
Actinobacteria	Actinobacteria	Corynebacteriales	Nocardiaceae	Rhodococcus	FALSE	4
Actinobacteria	Actinobacteria	Micrococcales	Microbacteriaceae	__	FALSE	4
Actinobacteria	Actinobacteria	Micrococcales	Micrococcaceae	Micrococcus	FALSE	3
Actinobacteria	Actinobacteria	Micrococcales	Micrococcaceae	Rothia	FALSE	4
Actinobacteria	Actinobacteria	Propionibacteriales	Nocardioidaceae	Nocardioides	FALSE	4
Actinobacteria	Actinobacteria	Propionibacteriales	Propionibacteriaceae	Cutibacterium	FALSE	4
Bacteroidetes	Bacteroidia	Bacteroidales	Porphyromonadaceae	Porphyromonas	FALSE	5
Bacteroidetes	Bacteroidia	Chitinophagales	Chitinophagaceae	uncultured	FALSE	6
Bacteroidetes	Bacteroidia	Cytophagales	Hymenobacteraceae	Hymenobacter	FALSE	3
Bacteroidetes	Bacteroidia	Flavobacteriales	Flavobacteriaceae	Flavobacterium	FALSE	3
Bacteroidetes	Bacteroidia	Flavobacteriales	Weeksellaceae	Chryseobacterium	FALSE	4
Bacteroidetes	Bacteroidia	Flavobacteriales	Weeksellaceae	Cloacibacterium	FALSE	31
Bacteroidetes	Bacteroidia	Sphingobacteriales	Sphingobacteriaceae	Pedobacter	FALSE	3
Deinococcus-Thermus	Deinococci	Deinococcales	Deinococcaceae	Deinococcus	FALSE	4
Firmicutes	Bacilli	Bacillales	Bacillaceae	Bacillus	FALSE	4
Firmicutes	Bacilli	Bacillales	Family XI	Gemella	FALSE	7
Firmicutes	Bacilli	Bacillales	Family XII	Exiguobacterium	FALSE	3
Firmicutes	Bacilli	Bacillales	Staphylococcaceae	Staphylococcus	FALSE	4
Firmicutes	Bacilli	Lactobacillales	Carnobacteriaceae	Granulicatella	FALSE	3
Firmicutes	Bacilli	Lactobacillales	Lactobacillaceae	Lactobacillus	FALSE	4
Firmicutes	Bacilli	Lactobacillales	Streptococcaceae	Streptococcus	FALSE	4
Fusobacteria	Fusobacteriia	Fusobacteriales	Fusobacteriaceae	Fusobacterium	FALSE	13
Fusobacteria	Fusobacteriia	Fusobacteriales	Leptotrichiaceae	Leptotrichia	FALSE	6
Patescibacteria	Saccharimonadia	Saccharimonadales	Saccharimonadaceae	uncultured bacterium	FALSE	4
Proteobacteria	Alphaproteobacteria	Acetobacterales	Acetobacteraceae	__	FALSE	4
Proteobacteria	Alphaproteobacteria	Caulobacterales	Caulobacteraceae	Brevundimonas	FALSE	4
Proteobacteria	Alphaproteobacteria	Rhizobiales	Beijerinckiaceae	Methylobacterium	FALSE	3
Proteobacteria	Alphaproteobacteria	Rhizobiales	Rhizobiaceae	Allorhizobium-Neorhizobium-Pararhizobium-Rhizobium	FALSE	3
Proteobacteria	Alphaproteobacteria	Rhodobacterales	Rhodobacteraceae	Paracoccus	FALSE	4
Proteobacteria	Alphaproteobacteria	Sphingomonadales	Sphingomonadaceae	Novosphingobium	FALSE	9
Proteobacteria	Alphaproteobacteria	Sphingomonadales	Sphingomonadaceae	Sphingomonas	FALSE	3
Proteobacteria	Gammaproteobacteria	Aeromonadales	Aeromonadaceae	Aeromonas	FALSE	5
Proteobacteria	Gammaproteobacteria	Alteromonadales	Shewanellaceae	Shewanella	FALSE	3
Proteobacteria	Gammaproteobacteria	Betaproteobacteriales	Burkholderiaceae	Janthinobacterium	FALSE	4
Proteobacteria	Gammaproteobacteria	Betaproteobacteriales	Burkholderiaceae	Lautropia	FALSE	4
Proteobacteria	Gammaproteobacteria	Betaproteobacteriales	Burkholderiaceae	Massilia	FALSE	3
Proteobacteria	Gammaproteobacteria	Betaproteobacteriales	Burkholderiaceae	Pelomonas	FALSE	3
Proteobacteria	Gammaproteobacteria	Betaproteobacteriales	Burkholderiaceae	Ralstonia	FALSE	3
Proteobacteria	Gammaproteobacteria	Betaproteobacteriales	Burkholderiaceae	Undibacterium	FALSE	3
Proteobacteria	Gammaproteobacteria	Betaproteobacteriales	Neisseriaceae	Neisseria	FALSE	4
Proteobacteria	Gammaproteobacteria	Betaproteobacteriales	Neisseriaceae	uncultured	FALSE	11
Proteobacteria	Gammaproteobacteria	Betaproteobacteriales	Rhodocyclaceae	C39	FALSE	3
Proteobacteria	Gammaproteobacteria	Enterobacteriales	Enterobacteriaceae	Escherichia-Shigella	FALSE	3
Proteobacteria	Gammaproteobacteria	Enterobacteriales	Enterobacteriaceae	__	FALSE	2
Proteobacteria	Gammaproteobacteria	Oceanospirillales	Halomonadaceae	Halomonas	FALSE	6
Proteobacteria	Gammaproteobacteria	Pasteurellales	Pasteurellaceae	Aggregatibacter	FALSE	6
Proteobacteria	Gammaproteobacteria	Pasteurellales	Pasteurellaceae	Haemophilus	FALSE	5
Proteobacteria	Gammaproteobacteria	Pasteurellales	Pasteurellaceae	Pasteurella	FALSE	2
Proteobacteria	Gammaproteobacteria	Pseudomonadales	Moraxellaceae	Acinetobacter	FALSE	3
Proteobacteria	Gammaproteobacteria	Pseudomonadales	Moraxellaceae	Enhydrobacter	FALSE	4
Proteobacteria	Gammaproteobacteria	Pseudomonadales	Pseudomonadaceae	Pseudomonas	FALSE	4
Proteobacteria	Gammaproteobacteria	Xanthomonadales	Xanthomonadaceae	Stenotrophomonas	FALSE	4
Tenericutes	Mollicutes	Mycoplasmatales	Mycoplasmataceae	Mycoplasma	FALSE	2
