# Supplementary material for: Changes in Microbiota Across Developmental Stages of Aedes koreicus, an Invasive Mosquito Vector in Europe: Indications for Microbiota-Based Control Strategies
Source: Front Microbiol. 2019 Dec 10;10:2832. doi: 10.3389/fmicb.2019.02832 (PMC6914824; doi:10.3389/fmicb.2019.02832)
Supplement: Supplementary file 7 [file Table_6.XLSX]

## Sheet: Sheet1
PHYLUM	water	larvae	pupae	males	females		PHYLUM	CLASS	water	larvae	pupae	males	females		PHYLUM	CLASS	ORDER	water	larvae	pupae	males	females		PHYLUM	CLASS	ORDER	FAMILY	water	larvae	pupae	males	females		PHYLUM	CLASS	ORDER	FAMILY	GENUS	water	larvae	pupae	males	females
Proteobacteria	74.1	66.2	69.8	84.3	82.9		Proteobacteria	Alphaproteobacteria	13.4	5.7	13	49.7	57.1		Proteobacteria	Alphaproteobacteria	Acetobacterales	0.0357682	0.0650682	6.77002	47.6035	54.8103		Proteobacteria	Alphaproteobacteria	Acetobacterales	Acetobacteraceae	0	0.1	6.8	47.6	54.8		Proteobacteria	Alphaproteobacteria	Acetobacterales	Acetobacteraceae	Asaia	0.0357682	0.00913338	6.75703	47.4988	53.4286
Firmicutes	0.4	3.9	4.7	6	5		Proteobacteria	Gammaproteobacteria	60.7	60.5	56.6	34.7	25.7		Proteobacteria	Gammaproteobacteria	Enterobacteriales	0.0515211	13.9622	1.62364	10.0923	3.45065		Proteobacteria	Gammaproteobacteria	Enterobacteriales	Enterobacteriaceae	0.1	14	1.6	10.1	3.5		Proteobacteria	Gammaproteobacteria	Enterobacteriales	Enterobacteriaceae	Tatumella	0	0.000397103	0	4.94541	0.686797
Bacteroidetes	14.7	7.3	10.6	4.6	4.8		Firmicutes	Bacilli	0	2.5	3.9	5.5	4.2		Proteobacteria	Gammaproteobacteria	Betaproteobacteriales	58.2209	44.7529	41.0745	6.74535	9.62466		Proteobacteria	Gammaproteobacteria	Orbales	Orbaceae	0	0	0	4.7	0		Proteobacteria	Gammaproteobacteria	Orbales	Orbaceae	Gilliamella	0	0	0	4.69849	0
Actinobacteria	5.9	8.4	4.5	2.2	2.8		Bacteroidetes	Bacteroidia	14.7	7.3	10.6	4.6	4.8		Proteobacteria	Gammaproteobacteria	Pseudomonadales	1.34492	0.650739	3.27778	4.85493	4.27292		Proteobacteria	Gammaproteobacteria	Pseudomonadales	Pseudomonadaceae	1.2	0.4	1.6	3.8	3.5		Proteobacteria	Gammaproteobacteria	Pseudomonadales	Pseudomonadaceae	Pseudomonas	1.19759	0.421667	1.60143	3.80877	3.46397
Tenericutes	0	0	3.9	2	4.2		Actinobacteria	Actinobacteria	5.9	8.2	4.4	2	2.7		Proteobacteria	Gammaproteobacteria	Orbales	0	0	0	4.69849	0		Proteobacteria	Gammaproteobacteria	Betaproteobacteriales	Neisseriaceae	0	1.3	4.2	3.2	3.8		Proteobacteria	Gammaproteobacteria	Enterobacteriales	Enterobacteriaceae	Enterobacteriaceae	0.00500385	2.42993	0.726614	3.58727	1.62519
Fusobacteria	1.4	0	0	0.1	0		Tenericutes	Mollicutes	0	0	3.9	2	4.2		Firmicutes	Bacilli	Lactobacillales	0	1.56493	1.71995	4.13315	2.72403		Proteobacteria	Gammaproteobacteria	Betaproteobacteriales	Burkholderiaceae	15.6	33.2	32.2	3	4.7		Bacteroidetes	Bacteroidia	Flavobacteriales	Flavobacteriaceae	Flavobacterium	4.4082	6.32132	6.85933	3.00366	3.68726
Planctomycetes	0	7.7	3.4	0	0		Firmicutes	Clostridia	0.4	1.3	0.5	0.2	0.7		Bacteroidetes	Bacteroidia	Flavobacteriales	7.41866	6.46672	8.58158	3.97572	4.43255		Bacteroidetes	Bacteroidia	Flavobacteriales	Flavobacteriaceae	4.4	6.3	6.9	3	3.7		Proteobacteria	Gammaproteobacteria	Betaproteobacteriales	Neisseriaceae	Neisseriaceae	0.000555983	1.22688	4.15379	2.70058	3.70326
Spirochaetes	0	3.5	0.6	0	0.1		Fusobacteria	Fusobacteriia	1.4	0	0	0.1	0		Proteobacteria	Gammaproteobacteria	Xanthomonadales	0.000555983	0.130931	0.221007	2.79595	0.408892		Firmicutes	Bacilli	Lactobacillales	Streptococcaceae	0	1.3	1	2.6	2.1		Firmicutes	Bacilli	Lactobacillales	Streptococcaceae	Streptococcus	0	1.27584	0.963289	2.56773	2.05484
Epsilonbacteraeota	3	0	0.1	0	0		Planctomycetes	Planctomycetacia	0	7.7	3.4	0	0		Tenericutes	Mollicutes	Mycoplasmatales	0	0	3.85352	2.04469	3.60627		Proteobacteria	Gammaproteobacteria	Xanthomonadales	Rhodanobacteraceae	0	0	0	2.4	0		Proteobacteria	Gammaproteobacteria	Xanthomonadales	Rhodanobacteraceae	Dyella	0	0	0	2.35239	0
Chloroflexi	0	2.4	0.7	0	0		Spirochaetes	Spirochaetia	0	3.5	0.6	0	0		Proteobacteria	Gammaproteobacteria	Pasteurellales	0	0.069096	1.84492	1.95449	2.27819		Tenericutes	Mollicutes	Mycoplasmatales	Mycoplasmataceae	0	0	3.9	2	3.6		Tenericutes	Mollicutes	Mycoplasmatales	Mycoplasmataceae	Mycoplasma	0	0	3.85352	2.04469	3.60627
							Epsilonbacteraeota	Campylobacteria	3	0	0.1	0	0		Firmicutes	Bacilli	Bacillales	0.0103783	0.901028	2.21551	1.41002	1.476		Proteobacteria	Gammaproteobacteria	Pasteurellales	Pasteurellaceae	0	0.1	1.8	2	2.3		Proteobacteria	Gammaproteobacteria	Betaproteobacteriales	Burkholderiaceae	Janthinobacterium	0	0.276384	1.19148	1.33159	1.53825
							Chloroflexi	Anaerolineae	0	2.4	0.7	0	0		Proteobacteria	Gammaproteobacteria	Alteromonadales	0.0682006	0.0871358	0.846149	1.39153	0.894221		Proteobacteria	Alphaproteobacteria	Sphingomonadales	Sphingomonadaceae	8	0.6	1.8	1.2	1		Proteobacteria	Gammaproteobacteria	Enterobacteriales	Enterobacteriaceae	Pantoea	0	0	0	1.24882	0.638538
															Proteobacteria	Alphaproteobacteria	Sphingomonadales	8.00448	0.588791	1.7711	1.16695	0.986388		Proteobacteria	Gammaproteobacteria	Pseudomonadales	Moraxellaceae	0.1	0.2	1.7	1	0.8		Proteobacteria	Gammaproteobacteria	Pasteurellales	Pasteurellaceae	Pasteurella	0	0	1.71479	1.20295	2.04513
															Actinobacteria	Actinobacteria	Corynebacteriales	0.190702	0.50347	0.851311	1.04433	0.840675		Proteobacteria	Gammaproteobacteria	Alteromonadales	Psychromonadaceae	0	0	0	1	0		Proteobacteria	Gammaproteobacteria	Alteromonadales	Psychromonadaceae	Psychromonas	0	0.000113458	0	0.992863	0
															Proteobacteria	Gammaproteobacteria	Oceanospirillales	0	0.092128	0.202667	0.612468	4.50243		Bacteroidetes	Bacteroidia	Flavobacteriales	Weeksellaceae	0.2	0.1	1	0.9	0.7		Proteobacteria	Gammaproteobacteria	Pseudomonadales	Moraxellaceae	Acinetobacter	0.0815441	0.161564	0.842647	0.934249	0.518193
															Proteobacteria	Alphaproteobacteria	Rhizobiales	2.62535	4.02878	2.08482	0.484807	0.56779		Firmicutes	Bacilli	Bacillales	Staphylococcaceae	0	0.2	1.3	0.8	0.7		Proteobacteria	Gammaproteobacteria	-	-	-	0	0	0	0.920033	0.0458489
															Proteobacteria	Gammaproteobacteria	Aeromonadales	0.168648	0.603994	6.07088	0.441529	0.24484		Proteobacteria	Gammaproteobacteria	Betaproteobacteriales	Rhodocyclaceae	32.9	9.9	3.2	0.4	1		Bacteroidetes	Bacteroidia	Flavobacteriales	Weeksellaceae	Chryseobacterium	0	0.0264925	0.165156	0.819612	0.387875
															Actinobacteria	Actinobacteria	Micrococcales	4.34315	6.28456	2.00031	0.416809	1.03083		Proteobacteria	Gammaproteobacteria	Aeromonadales	Aeromonadaceae	0.2	0.6	6.1	0.4	0.2		Firmicutes	Bacilli	Bacillales	Staphylococcaceae	Staphylococcus	0	0.165706	1.3453	0.797624	0.732579
															Bacteroidetes	Bacteroidia	Sphingobacteriales	2.42334	0.219315	0.460539	0.357495	0		Proteobacteria	Gammaproteobacteria	Oceanospirillales	Halomonadaceae	0	0.1	0.2	0.3	4.5		Proteobacteria	Alphaproteobacteria	Sphingomonadales	Sphingomonadaceae	Sphingomonas	0.00500385	0.165876	0.792142	0.762609	0.709487
															Actinobacteria	Actinobacteria	Propionibacteriales	0	0.173761	1.14033	0.342019	0.481581		Proteobacteria	Alphaproteobacteria	Rhizobiales	Rhizobiaceae	0	1.5	0.7	0.3	0.3		Proteobacteria	Gammaproteobacteria	Betaproteobacteriales	Burkholderiaceae	Massilia	0.00648647	0.235539	2.68563	0.677875	2.08342
															Bacteroidetes	Bacteroidia	Bacteroidales	2.66557	0.077889	0.0781543	0.219609	0.121617		Actinobacteria	Actinobacteria	Propionibacteriales	Propionibacteriaceae	0	0.2	1.1	0.3	0.3		Firmicutes	Bacilli	Lactobacillales	Lactobacillaceae	Lactobacillus	0	0.00453832	0.159903	0.613519	0.102206
															Firmicutes	Clostridia	Clostridiales	0.383258	1.33926	0.466714	0.188236	0.747572		Proteobacteria	Alphaproteobacteria	Rhodobacterales	Rhodobacteraceae	2.7	1	2.2	0.2	0		Actinobacteria	Actinobacteria	Corynebacteriales	Corynebacteriaceae	Corynebacterium 1	0	0.119585	0.338792	0.580535	0.366858
															Proteobacteria	Alphaproteobacteria	Rhodobacterales	2.68595	0.976761	2.2427	0.174231	0.0223555		Proteobacteria	Gammaproteobacteria	Betaproteobacteriales	Methylophilaceae	9.6	0.4	0.3	0.1	0		Proteobacteria	Gammaproteobacteria	Betaproteobacteriales	Neisseriaceae	Neisseria	0	0.0321086	0.0798132	0.454204	0.0967178
															Fusobacteria	Fusobacteriia	Fusobacteriales	1.43129	0.00431141	0	0.115897	0.0364783		Actinobacteria	Actinobacteria	Micrococcales	Microbacteriaceae	4.3	6.2	1.7	0.1	0.5		Proteobacteria	Gammaproteobacteria	Aeromonadales	Aeromonadaceae	Aeromonas	0.168648	0.603994	6.07088	0.441529	0.189152
															Epsilonbacteraeota	Campylobacteria	Campylobacterales	3.02325	0.0135015	0.086449	0.0130953	0.035876		Proteobacteria	Alphaproteobacteria	Rhizobiales	Beijerinckiaceae	2.5	1.6	1.2	0.1	0.3		Proteobacteria	Gammaproteobacteria	Betaproteobacteriales	Rhodocyclaceae	C39	31.529	9.80533	0.786796	0.400562	1.03967
															Spirochaetes	Spirochaetia	Spirochaetales	0	3.49479	0.577217	0.00441179	0		Planctomycetes	Planctomycetacia	Isosphaerales	Isosphaeraceae	0	7.6	3.4	0	0		Proteobacteria	Gammaproteobacteria	Alteromonadales	Shewanellaceae	Shewanella	0	0.0870224	0.643391	0.348041	0.884449
															Actinobacteria	Actinobacteria	Frankiales	1.20166	0.0646711	0.156769	0.000280114	0.134803		Spirochaetes	Spirochaetia	Spirochaetales	Spirochaetaceae	0	3.5	0.6	0	0		Actinobacteria	Actinobacteria	Propionibacteriales	Propionibacteriaceae	Cutibacterium	0	0.0985951	1.10716	0.342019	0.328908
															Bacteroidetes	Bacteroidia	Cytophagales	1.03746	0.0968932	1.06789	0.000210085	0.0660626		Epsilonbacteraeota	Campylobacteria	Campylobacterales	Arcobacteraceae	3	0	0.1	0	0		Proteobacteria	Alphaproteobacteria	Rhizobiales	Rhizobiaceae	Allorhizobium-Neorhizobium-Pararhizobium-Rhizobium	0.0222393	0.708376	0.348561	0.318139	0.0617789
															Planctomycetes	Planctomycetacia	Isosphaerales	0	7.55467	3.39732	0	0		Bacteroidetes	Bacteroidia	Flavobacteriales	-	2.7	0	0	0	0		Proteobacteria	Alphaproteobacteria	Sphingomonadales	Sphingomonadaceae	Sphingobium	0.82582	0.00567291	0.00995361	0.201962	0.0242297
															Chloroflexi	Anaerolineae	RBG-13-54-9	0	1.92799	0.612055	0	0		Bacteroidetes	Bacteroidia	Bacteroidales	Paludibacteraceae	2.7	0	0	0	0		Proteobacteria	Alphaproteobacteria	Sphingomonadales	Sphingomonadaceae	Novosphingobium	1.88701	0.144943	0.679887	0.1972	0.108096
															Bacteroidetes	Bacteroidia	Chitinophagales	1.15181	0.425184	0.40773	0	0.155083		Chloroflexi	Anaerolineae	RBG-13-54-9	-	0	1.9	0.6	0	0		Proteobacteria	Gammaproteobacteria	Betaproteobacteriales	Burkholderiaceae	-	2.24524	28.6718	15.6037	0.178292	0.0364114
															Actinobacteria	Actinobacteria	PeM15	0.196262	1.09612	0.137784	0	0		Bacteroidetes	Bacteroidia	Sphingobacteriales	NS11-12 marine group	1.5	0.2	0.1	0	0		Proteobacteria	Alphaproteobacteria	Rhizobiales	Beijerinckiaceae	Methylobacterium	0	0.125712	1.12752	0.138936	0.311237
																								Fusobacteria	Fusobacteriia	Fusobacteriales	Leptotrichiaceae	1.4	0	0	0	0		Proteobacteria	Gammaproteobacteria	Betaproteobacteriales	Burkholderiaceae	Hydrogenophaga	0.796723	2.11838	7.13729	0.105603	0.0136543
																								Firmicutes	Clostridia	Clostridiales	Lachnospiraceae	0	1.3	0	0	0.3		Proteobacteria	Gammaproteobacteria	Oceanospirillales	Halomonadaceae	Halomonadaceae	0	0.023032	0.000645142	0.0889361	4.07895
																								Actinobacteria	Actinobacteria	Frankiales	Sporichthyaceae	1.2	0	0	0	0		Proteobacteria	Gammaproteobacteria	Betaproteobacteriales	Burkholderiaceae	Acidovorax	0.808955	0.408563	0.625511	0.0873254	0.00595701
																								Bacteroidetes	Bacteroidia	Chitinophagales	Chitinophagaceae	1.2	0.2	0.3	0	0.2		Proteobacteria	Gammaproteobacteria	Betaproteobacteriales	Methylophilaceae	-	0.893279	0.0127073	0.0343768	0.0670872	0.0130519
																								Bacteroidetes	Bacteroidia	Cytophagales	Spirosomaceae	1	0.1	0.5	0	0.1		Actinobacteria	Actinobacteria	Micrococcales	Microbacteriaceae	Aurantimicrobium	3.81274	4.61491	1.11978	0.0581236	0.150866
																																		Firmicutes	Bacilli	Bacillales	Family XII	Exiguobacterium	0.00982236	0.0170187	0.578139	0.0454484	0.108632
																																		Bacteroidetes	Bacteroidia	Flavobacteriales	Weeksellaceae	Cloacibacterium	0.236293	0.0639904	0.818685	0.0252102	0.309832
																																		Actinobacteria	Actinobacteria	Micrococcales	Microbacteriaceae	-	0.410315	1.14388	0.157599	0.0234595	0.0287141
																																		Proteobacteria	Gammaproteobacteria	Methylococcales	Methylomonaceae	Methylomonas	0.0342856	0.00890646	0.673804	0.0198881	0
																																		Epsilonbacteraeota	Campylobacteria	Campylobacterales	Arcobacteraceae	Arcobacter	3.02325	0.0135015	0.086449	0.0130953	0.035876
																																		Proteobacteria	Alphaproteobacteria	Rhodobacterales	Rhodobacteraceae	Rhodobacter	1.14366	0.343551	0.294369	0.00910369	0
																																		Proteobacteria	Alphaproteobacteria	Sphingomonadales	Sphingomonadaceae	Sphingorhabdus	4.95288	0.127754	0.0193543	0.0051821	0
																																		Spirochaetes	Spirochaetia	Spirochaetales	Spirochaetaceae	uncultured	0	3.49479	0.577217	0.00441179	0
																																		Proteobacteria	Alphaproteobacteria	Rhizobiales	Beijerinckiaceae	Methylocystis	2.54362	1.46282	0.110319	0.00392159	0
																																		Proteobacteria	Alphaproteobacteria	Acetobacterales	Acetobacteraceae	Gluconobacter	0	0.000226916	0	0.00364148	1.14549
																																		Proteobacteria	Gammaproteobacteria	Betaproteobacteriales	Chromobacteriaceae	Vogesella	0.00222393	0.00141823	0.933981	0.00329133	0
																																		Proteobacteria	Gammaproteobacteria	Betaproteobacteriales	Burkholderiaceae	Aquabacterium	0.344153	0.07579	0.781543	0.00210085	0.047723
																																		Bacteroidetes	Bacteroidia	Flavobacteriales	Crocinitomicaceae	Fluviicola	0.0674593	0.0492408	0.716199	0.00175071	0
																																		Proteobacteria	Gammaproteobacteria	Enterobacteriales	Enterobacteriaceae	Thorsellia	0.0465172	9.79546	0.830389	0.000840341	0.00073626
																																		Proteobacteria	Gammaproteobacteria	Betaproteobacteriales	Burkholderiaceae	Limnohabitans	4.90692	0.249892	0.38561	0.000630256	0.0421676
																																		Bacteroidetes	Bacteroidia	Cytophagales	Spirosomaceae	Lacihabitans	1.02579	0.0603597	0.186538	0.000210085	0
																																		Proteobacteria	Gammaproteobacteria	Betaproteobacteriales	Methylophilaceae	uncultured	8.74505	0.101885	0.0620258	0	0.0242297
																																		Planctomycetes	Planctomycetacia	Isosphaerales	Isosphaeraceae	uncultured	0	7.44966	3.35575	0	0
																																		Proteobacteria	Gammaproteobacteria	Betaproteobacteriales	Burkholderiaceae	Limnobacter	3.79273	0.119698	0.0325336	0	0
																																		Bacteroidetes	Bacteroidia	Flavobacteriales	-	-	2.70671	0	0	0	0
																																		Bacteroidetes	Bacteroidia	Bacteroidales	Paludibacteraceae	Paludibacter	2.66557	0.0419795	0	0	0.00113786
																																		Proteobacteria	Gammaproteobacteria	Betaproteobacteriales	Burkholderiaceae	Polynucleobacter	2.01192	0.200424	0.0587079	0	0.0176702
																																		Chloroflexi	Anaerolineae	RBG-13-54-9	-	-	0	1.92799	0.612055	0	0
																																		Proteobacteria	Gammaproteobacteria	Enterobacteriales	Enterobacteriaceae	Providencia	0	1.64537	0.00921631	0	0
																																		Proteobacteria	Alphaproteobacteria	Rhodobacterales	Rhodobacteraceae	Pseudorhodobacter	1.21668	0.327327	1.55839	0	0
																																		Proteobacteria	Gammaproteobacteria	Betaproteobacteriales	Rhodocyclaceae	Zoogloea	1.27302	0.0350018	1.43406	0	0.00147252
																																		Fusobacteria	Fusobacteriia	Fusobacteriales	Leptotrichiaceae	Hypnocyclicus	1.43129	0	0	0	0
																																		Firmicutes	Clostridia	Clostridiales	Lachnospiraceae	Tyzzerella 3	0	1.32485	0	0	0
																																		Actinobacteria	Actinobacteria	Frankiales	Sporichthyaceae	hgcI clade	1.19425	0.00425468	0.0232251	0	0
																																		Bacteroidetes	Bacteroidia	Sphingobacteriales	NS11-12 marine group	uncultured bacterium	1.1457	0.187036	0.0607355	0	0
																																		Bacteroidetes	Bacteroidia	Chitinophagales	Chitinophagaceae	Sediminibacterium	1.04247	0.0604164	0.0159442	0	0.0124495
																																		Bacteroidetes	Bacteroidia	Sphingobacteriales	Sphingobacteriaceae	Solitalea	0.946097	0.011516	0	0	0
																																		Proteobacteria	Gammaproteobacteria	Betaproteobacteriales	Burkholderiaceae	Rhizobacter	0.269096	0.0195148	0.85767	0	0
																																		Proteobacteria	Gammaproteobacteria	Methylococcales	Methylococcaceae	Methyloparacoccus	0.805619	0.0258685	0.0476483	0	0
																																		Proteobacteria	Alphaproteobacteria	Rhizobiales	Rhizobiaceae	uncultured	0.00352122	0.70656	0.0396301	0	0
																																		Proteobacteria	Gammaproteobacteria	Betaproteobacteriales	Rhodocyclaceae	Dechloromonas	0.0756137	0.0586578	0.704495	0	0
																																		Proteobacteria	Alphaproteobacteria	Rhizobiales	Rhizobiales Incertae Sedis	Phreatobacter	0.00518917	0.689769	0.027096	0	0
																																		Proteobacteria	Alphaproteobacteria	Rickettsiales	uncultured	uncultured proteobacterium	0	0	0	0	0.587335
																																		Actinobacteria	Actinobacteria	PeM15	metagenome	metagenome	0.0919225	0.573531	0.134927	0	0
																																		Bacteroidetes	Bacteroidia	Cytophagales	Hymenobacteraceae	Hymenobacter	0	0.0062402	0.551135	0	0
																																		Proteobacteria	Gammaproteobacteria	Pseudomonadales	Moraxellaceae	Alkanindiges	0	0	0.53215	0	0
																																		Actinobacteria	Actinobacteria	PeM15	-	-	0.104339	0.522588	0.00285706	0	0
																																		Proteobacteria	Gammaproteobacteria	Betaproteobacteriales	Burkholderiaceae	Noviherbaspirillum	0	0.0179264	0.508003	0	0
																																		Proteobacteria	Gammaproteobacteria	Betaproteobacteriales	Burkholderiaceae	Ideonella	0	0.0021557	0.496483	0	0
